# Supplementary material for: Longitudinal vibration compensation model of stepped-pipe strings in deep-sea mining
Source: PLoS One. 2020 Nov 9;15(11):e0241650. doi: 10.1371/journal.pone.0241650 (PMC7652267; doi:10.1371/journal.pone.0241650)
Supplement: S1 Data — (TXT) [file pone.0241650.s001.txt]

Vibration frequency	Maximum amplitude of stepped-pipe with DVA
	1-stepped	2-stepped	3-stepped	4-stepped
0.08812	0.416449	0.416636	0.416886	0.417075
0.09812 0.4165	0.416732	0.417042	0.417276
0.19812	0.417308	0.418261	0.419533	0.420496
0.29812	0.418679	0.420859	0.423774	0.425984
0.39812 0.420639	0.424581	0.429871	0.433889
0.49812	0.423224	0.429513	0.437982	0.444434
0.59812	0.42649	0.435774	0.44833	0.457932
0.69812	0.430509	0.443523	0.46122	0.474811
0.79812	0.435379	0.45298	0.477066	0.495655
0.89812	0.441232	0.464437	0.496421	0.521251
0.99812	0.448246	0.478292	0.520051	0.552683
1.09812	0.456668	0.495104	0.549019	0.591471
1.14812	0.461511	0.504852	0.565956	0.614266
1.19812 0.466848	0.515659	0.584844	0.639783
1.24812	0.472749	0.527681	0.605988	0.668458
1.29812	0.479298	0.541109	0.629757	0.700832
1.34812	0.4866	0.556196	0.656636	0.737577
1.39812 0.494789	0.573231	0.687202	0.779558
1.44812	0.504034	0.592608	0.722221	0.82787
1.49812	0.514554	0.614832	0.762684	0.883955
1.54812	0.526637	0.64057	0.809911	0.94973
1.59812	0.54067	0.670721	0.865684	1.027799
1.64812	0.557179	0.706525	0.932477	1.121782
1.69812	0.576899	0.749721	1.013789	1.236804
1.74812	0.600883	0.802862	1.114793	1.380554
1.79812	0.630633	0.869655	1.243136	1.564341
1.84812	0.668294	0.955698	1.410624	1.80589
1.89812	0.716838	1.069182	1.635336	2.13274
1.94812	0.778918	1.220604	1.942582	2.584847
1.99812	0.850798	1.412883	2.351504	3.198181
2.09812	0.877629	1.563894	2.900501	4.148736
2.14812	0.896379	1.592415	2.788113	3.883987
2.14812	0.605467	1.234828	2.443985	3.599546
2.19812	0.420117	0.653408	0.860521	1.828275
2.24812	0.329903	0.590469	1.344019	2.119103
2.29812	0.30976	0.422795	1.004113	1.644607
2.34812	0.32254	0.334565	0.767798	1.304682
2.39812	0.347054	0.307857	0.606218	1.056494
2.44812	0.375181	0.323486	0.506978	0.876098
2.49812	0.404384	0.363682	0.468133	0.755067
2.54812	0.434019	0.417728	0.488602	0.697293
2.59812	0.463687	0.480673	0.560782	0.712421
2.64812	0.492195	0.549586	0.673635	0.804333
2.69812	0.51631	0.619844	0.815656	0.963952
2.74812	0.529403	0.681204	0.969567	1.167672
2.79812	0.522063	0.715856	1.104505	1.372509
2.84812	0.488619	0.705857	1.181391	1.521194
2.89812	0.436278	0.649806	1.180249	1.576075
2.94812	0.382375	0.566593	1.117167	1.546581
2.99812	0.340971	0.478696	1.02449	1.469344
3.04812	0.316393	0.39956	0.926799	1.376229
3.09812	0.306176	0.333953	0.835965	1.284652
3.19812	0.311352	0.243568	0.68621	1.128768
3.29812	0.330577	0.199503	0.573962	1.011082
3.39812	0.352728	0.18974	0.487756	0.921779
3.49812	0.373341	0.200322	0.41829	0.850282
3.59812	0.390472	0.219757	0.359956	0.789663
3.69812	0.405326	0.242568	0.311218	0.739608
3.79812	0.421329	0.268046	0.272055	0.703074
3.89812	0.44026	0.29648	0.24099	0.67951
3.99812	0.461889	0.327643	0.215984	0.665781
4.09812	0.485604	0.361284	0.19581	0.659205
4.10812	0.488072	0.364782	0.194039	0.658875
