# Supplementary material for: Longitudinal vibration compensation model of stepped-pipe strings in deep-sea mining
Source: PLoS One. 2020 Nov 9;15(11):e0241650. doi: 10.1371/journal.pone.0241650 (PMC7652267; doi:10.1371/journal.pone.0241650)
Supplement: S2 Data — (TXT) [file pone.0241650.s002.txt]

Vibration frequency	Maximum amplitude of stepped-pipe without DVA
	1-stepped	2-stepped	3-stepped	4-stepped
0.127896	0.416671	0.417047	0.417539	0.417892
0.227896	0.417617	0.418821	0.420394	0.421526
0.327896	0.419115	0.421634	0.42493	0.427304
0.427896	0.421189	0.425539	0.431248	0.435366
0.527896	0.423876	0.430618	0.439497	0.445917
0.627896	0.427225	0.43698	0.44988	0.459233
0.727896	0.431303	0.444771	0.462669	0.475686
0.827896	0.436197	0.454184	0.478222	0.495769
0.927896	0.44202	0.465471	0.497011	0.520137
1.027896	0.448927	0.478969	0.519671	0.549656
1.127896	0.457114	0.495125	0.547048	0.585495
1.227896	0.466865	0.514565	0.580303	0.629273
1.327896	0.478551	0.538132	0.62106	0.683229
1.377896	0.485282	0.551826	0.644936	0.714972
1.427896	0.492718	0.567046	0.671649	0.750607
1.477896	0.500964	0.584054	0.701646	0.790744
1.527896	0.510159	0.603134	0.735524	0.836216
1.577896	0.520464	0.624673	0.774006	0.888037
1.627896	0.532087	0.649137	0.818012	0.947493
1.677896	0.545305	0.677181	0.868758	1.016284
1.727896	0.560454	0.709571	0.92778	1.096562
1.777896	0.577993	0.747381	0.99716	1.191257
1.827896	0.598532	0.792048	1.079709	1.304313
1.877896	0.622902	0.845549	1.179318	1.441218
1.927896	0.652255	0.910655	1.301504	1.609766
1.977896	0.688222	0.991386	1.454269	1.821303
2.027896	0.733107	1.093577	1.649492	2.092741
2.077896	0.790152	1.225865	1.90506	2.449716
2.127896	0.863536	1.400584	2.247476	2.930665
2.177896	0.956793	1.632468	2.711526	3.587395
2.227896	1.064105	1.924346	3.317501	4.455599
2.277896	1.140467	2.20603	3.959356	5.401373
2.327896	1.076292	2.251343	4.221156	5.852599
2.377896	0.843623	1.932526	3.799982	5.358032
2.427896	0.587281	1.492373	3.091175	4.435403
2.477896	0.396553	1.126374	2.470155	3.6092
2.527896	0.274215	0.858699	2.005474	2.985977
2.577896	0.205882	0.664936	1.665072	2.528143
2.627896	0.178684	0.521566	1.411391	2.187006
2.677896	0.178323	0.412552	1.217435	1.926785
2.727896	0.191122	0.32763	1.065342	1.723564
2.777896	0.208646	0.260282	0.943323	1.561483
2.827896	0.227074	0.206423	0.843469	1.429858
2.877896	0.244946	0.163658	0.760336	1.321315
2.927896	0.261802	0.13094	0.690077	1.23064
2.977896	0.277579	0.108339	0.629912	1.154066
3.027896	0.292368	0.096471	0.577819	1.088839
3.077896	0.306298	0.094983	0.532219	1.032841
3.127896	0.319511	0.101639	0.491946	0.984483
3.177896	0.332142	0.113398	0.456075	0.942526
3.227896	0.34431	0.127884	0.423881	0.905999
3.277896	0.356125	0.143682	0.394781	0.874129
3.327896	0.367682	0.160054	0.368305	0.846296
3.427896	0.390359	0.193285	0.321749	0.800835
3.527896	0.412942	0.226612	0.281854	0.766619
3.627896	0.43595	0.260198	0.246967	0.74165
3.727896	0.459871	0.294553	0.215908	0.724601
3.827896	0.485182	0.330326	0.187856	0.71463
3.927896	0.512387	0.368252	0.162304	0.711263
4.027896	0.542052	0.409134	0.139163	0.714337
4.127896	0.574892	0.454137	0.118941	0.723993
4.227896	0.61164	0.504274	0.103255	0.740638
4.327896	0.653301	0.561093	0.095425	0.76501
